# Supplementary material for: Swimming Activity Alleviates the Symptoms of Attention: Deficit Hyperactivity Disorder (ADHD) a Case Report
Source: Healthcare (Basel). 2023 Jul 11;11(14):1999. doi: 10.3390/healthcare11141999 (PMC10379488; doi:10.3390/healthcare11141999)
Supplement: Supplementary file 1 [file healthcare-11-01999-s001.zip]

Archive with 1 entries (1 files):
- healthcare-2431493-supplementary.pdf
